# Supplementary material for: The Efficacy of Molecular Analysis in the Diagnosis of Bone and Soft Tissue Sarcoma: A 15-Year Mono-Institutional Study
Source: Int J Mol Sci. 2022 Dec 30;24(1):632. doi: 10.3390/ijms24010632 (PMC9820733; doi:10.3390/ijms24010632)
Supplement: Supplementary file 1 [file ijms-24-00632-s001.zip]

Archive with 4 entries (4 files):
- FIGURE S1.pdf
- SUPP TABS1.pdf
- SUPP TABS2.pdf
- SUPP TABS3.pdf
